# Supplementary material for: Social Determinants of Health and 30-Day Readmission for Heart Failure Patients in U.S. Hospitals: Evidence from ICD-10 Z-Code Data
Source: Healthcare (Basel). 2025 Aug 23;13(17):2102. doi: 10.3390/healthcare13172102 (PMC12428219; doi:10.3390/healthcare13172102)
Supplement: Supplementary file 1 [file healthcare-13-02102-s001.zip]

Archive with 1 entries (1 files):
- healthcare-3763537-supplementary.pdf
